# Supplementary material for: Exploring the Diagnostic and Therapeutic Pathways of Women with Dyspareunia: A Mixed-Methods Study
Source: J Clin Med. 2026 Jan 19;15(2):787. doi: 10.3390/jcm15020787 (PMC12841790; doi:10.3390/jcm15020787)
Supplement: Supplementary file 1 [file jcm-15-00787-s001.zip]

Archive with 1 entries (1 files):
- jcm-4005522-supplementary.pdf
